# Supplementary material for: Human Vascular Endothelial Cells Promote the Secretion of Vascularization Factors and Migration of Human Skin Fibroblasts under Co-Culture and Its Preliminary Application
Source: Int J Mol Sci. 2022 Nov 13;23(22):13995. doi: 10.3390/ijms232213995 (PMC9697737; doi:10.3390/ijms232213995)
Supplement: Supplementary file 1 [file ijms-23-13995-s001.zip]

Archive with 1 entries (1 files):
- ijms-2013444-supplementary.pdf
